# Supplementary material for: In silico comparison of genomic regions containing genes coding for enzymes and transcription factors for the phenylpropanoid pathway in Phaseolus vulgaris L. and Glycine max L. Merr
Source: Front Plant Sci. 2013 Sep 5;4:317. doi: 10.3389/fpls.2013.00317 (PMC3763686; doi:10.3389/fpls.2013.00317)
Supplement: Figure S1 — Phylogenetic relationships among common bean and soybean 4CL homologous proteins. Trees were generated from 4CL protein sequence analyses in CLC Genomics Workbench 3 using Neigbor Joining (NJ) algorithm and 1000 bootstrap replications. Scale represents genetic distance and node numbers indicate bootstrap support values. (A) Primary transcripts (98 protein sequences); (B) Twenty-one 4CL proteins selected based on similarity to soybean 4CL1 (red), 4CL2 (blue) and 4CL3/4CL4 (green). [file DataSheet1.ZIP]

Archive with 6 entries (6 files):
- Supplementary Material/Supplemental Figure S1 - 4CL protein dendrogram.ppt
- Supplementary Material/Supplemental Figure S2 - Nucleotide sequence comparison of 4CLs.doc
- Supplementary Material/Supplemental Figure S3 - 4CL protein sequence comparison.doc
- Supplementary Material/Supplemental Table S1 - Pv in silico map.doc
- Supplementary Material/Supplemental Table S2 - Gm in silico map.doc
- Supplementary Material/Supplemental Table S3 - Exon intron structure of selected 4CL genes in Gm and PV.doc
